# Supplementary material for: Five Novel Polymorphs of Cardarine/GW501516 and Their Characterization by X-ray Diffraction, Computational Methods, Thermal Analysis and a Pharmaceutical Perspective
Source: Pharmaceutics. 2024 May 7;16(5):623. doi: 10.3390/pharmaceutics16050623 (PMC11125426; doi:10.3390/pharmaceutics16050623)
Supplement: Supplementary file 1 [file pharmaceutics-16-00623-s001.zip]

Archive with 1 entries (1 files):
- pharmaceutics-2914085-supplementary.pdf
